# Supplementary material for: Tooth for a tooth: Does fighting serve as a deterrent to greater violence in the modern NHL
Source: PLoS One. 2022 Jun 22;17(6):e0269889. doi: 10.1371/journal.pone.0269889 (PMC9216529; doi:10.1371/journal.pone.0269889)
Supplement: S2 Data — (DO) [file pone.0269889.s003.do]

********************************************************************************
*Fighting as a deterrent in the NHL
*Begun 5/13/19
*Stata 16
********************************************************************************
********************************************************************************
*IMPORT PENATLY DATA
cd "/Users/betz.40/Box/Documents/Hockey fights/Data"						//change working directory
import delimited "icydata penalties.csv", encoding(ISO-8859-1) clear

*generating violent minor, major penalties, fighting, and misconducts
encode penalty, gen(penalty_type)
gen violentmin=1 if inlist(penalty_type, 7, 12, 20, 21, 31, 43, 46, 47, 48, 53, 64, 84, 87, 89)						//violent minor penalties: boarding, charging, cross-check (double minor), cross-checking, elbowing, head butting, head-butting (double minor), high stick (double), high-stick, check to head, kneeing, roughing, spear, spear (double minor), 
gen violentmin_wslsh=1 if inlist(penalty_type, 7, 12, 20, 21, 31, 43, 46, 47, 48, 53, 64, 84, 85, 87, 89)			//violent minors with slashing: boarding, charging, cross-check (double minor), cross-checking, elbowing, head butting, head-butting (double minor), high stick (double), high-stick, check to head, kneeing, roughing, slash, spear, spear (double minor
gen violentmaj=1 if inlist(penalty_type, 8, 13, 14, 16, 22, 32, 44,	68, 86, 88)										//violent major penalties: boarding, charging, check from behind, clipping, cross-checking, elbowing, head butting, major (unspecified), slash, spear
gen tactmin=1 if inlist(penalty_type, 6, 9, 17, 19, 23, 24, 25, 26, 27, 28, 29, 30, 33, 34, 35, 49, 50, 51, 57, 61, 63, 73, 74, 75, 76, 77, 78, 79, 80, 81, 82, 90, 91, 92) 	//tactical minor penalties. Does not include slashing
gen fighting=1 if penalty_type==36										
gen misconduct=1 if inlist(penalty_type, 37, 45, 69, 71) 															//game misconduct, head butting, match, 10-minute,

foreach v of varlist violent* tact* fighting misconduct{
	replace `v'=0 if `v'==.
	}
	
*Generate the team that drew the penalty
gen penalty_drawn=home_team_name
replace penalty_drawn=away_team_name if penalty_team==home_team_name 

gen date=date(strrtrim(substr(nhl_game_start, 1, strlen(nhl_game_start)-5)), "MD20Y")-1			//convert date to date format, subtract a day to correct the data
format date %td
gen month=month(date)
gen day=day(date)
drop if ((month==4 & day>10) | (month>4 & month<10) ) & nhl_season!=2012 	//dropping playoffs
drop if (month>4 & month<10) & nhl_season==2012	//dropping playoffs

*Penalties by half of season
foreach v of varlist violent* fighting misconduct{
	gen fh_`v'=1 if `v'==1 & (month>=10)
	gen sh_`v'=1 if `v'==1 & (month<=4)
	}

save "base", replace
********************************************************************************
********************************************************************************
*FIGURES 1 & 2
*Total season fights, violent minors, violent majors
use "base", clear
preserve
collapse (sum) s_fights=fighting fh_fights=fh_fighting sh_fights=sh_fighting s_violentmint=violentmin s_violentmajt=violentmaj s_misconductt=misconduct s_tactmint=tactmin, by(penalty_team nhl_season)
ren penalty_team team
gen games=82
replace game=48 if nhl_season==2012		//Lockout-shortened season only had 48 games
save "team fights by year", replace		//total season fights for each team
restore

collapse (sum) s_violentmin=violentmin s_violentmaj=violentmaj s_misconduct=misconduct fh_v* sh_v* fh_m* sh_m* s_tactmin=tactmin, by(penalty_drawn nhl_season)
ren penalty_drawn team
merge 1:1 team nhl_season using "team fights by year", nogen
replace team="ARIZONA COYOTES" if team=="PHOENIX COYOTES"
replace team="WINNIPEG JETS" if team=="ATLANTA THRASHERS"
encode team, gen(team2)
xtset team2 nhl_season
drop team
save "team violent penalties by year", replace		//total season viloent penalties and fights for each team

*Overall trend in fighting and 
collapse (sum) s_* games, by(nhl_season)
replace games=games/2		//each game involves 2 teams
replace s_fights=s_fights/2		//each fight involves 2 players
foreach v of varlist s_*{
	gen `v'_pg=`v'/games
	}
twoway (tsline s_fights_pg), ytitle(Fights per Game) ttitle(NHL Season) title("Fights per Game by Season")
twoway (tsline s_violentmin_pg) (tsline s_violentmaj_pg) (tsline s_misconduct_pg) (tsline s_tactmin_pg), ytitle(Penalties per Game) ttitle(NHL Season) title("Per Game Penalties by Type by Season") legend(label(1 "Violent minors") label(2 "Violent majors") label(3 "Misconducts") label(4 "Tactical minors"))
*twoway (tsline s_violentmin_pg, yaxis(2)) (tsline s_violentmaj_pg, yaxis(2)) (tsline s_misconduct_pg, yaxis(2)) (tsline s_fights_pg, yaxis(1)), ytitle(Rate per Game) ttitle(NHL Season) title("Violent Minors, Majors, and Misconducts per Game by Season")

********************************************************************************
********************************************************************************
*TABLE 1

*Simple regression of season fights on violent minors, majors, and misconducts
use "team violent penalties by year", clear

poisson s_violentmin s_fights, robust 
poisson s_violentmin s_fights i.nhl_season i.team2, robust 
margins, dydx(s_fights)

poisson s_violentmaj s_fights, robust 
poisson s_violentmaj s_fights i.nhl_season i.team2, robust 
margins, dydx(s_fights)

poisson s_misconduct s_fights, robust 
poisson s_misconduct s_fights i.nhl_season i.team2, robust
margins, dydx(s_fights)

*Fixed effects models across years
*Changes in fights on changes in violent minors, majors, and misconducts
xtpoisson s_violentmin s_fights, fe robust 
margins, dydx(s_fights)

xtpoisson s_violentmaj s_fights, fe robust 
margins, dydx(s_fights)

xtpoisson s_misconduct s_fights, fe robust 
margins, dydx(s_fights)

********************************************************************************
********************************************************************************
*TABLE 2

*Changes in second half fights in response to violent penalties against in first half 
gen d_fights=sh_fights-fh_fights		//difference in first and second half fights
reg d_fights fh_violentmin, robust 
reg d_fights fh_violentmin i.nhl_season i.team2, robust 
margins, dydx(fh_violentmin)

reg s_violentmaj s_fights, robust 
reg d_fights fh_violentmaj, robust 
reg d_fights fh_violentmaj i.nhl_season i.team2, robust 
margins, dydx(fh_violentmaj)

reg d_fights fh_misconduct, robust 
reg d_fights fh_misconduct i.nhl_season i.team2, robust 
margins, dydx(fh_misconduct)

********************************************************************************
********************************************************************************
*TABLE 3

*Teams that fight more take more violent penalties
use "team violent penalties by year", clear

*poisson s_fights s_violentmint s_violentmin, robust 
poisson s_fights s_violentmint s_violentmin i.nhl_season i.team2, robust 
margins, dydx(s_violentmint s_violentmin)

*poisson s_fights s_violentmajt s_violentmin, robust 
poisson s_fights s_violentmajt s_violentmaj i.nhl_season i.team2, robust 
margins, dydx(s_violentmajt s_violentmaj)

*poisson s_fights s_misconductt s_violentmin, robust 
poisson s_fights s_misconductt s_misconduct i.nhl_season i.team2, robust 
margins, dydx(s_misconductt s_misconduct)

*Tactical minors as a placebo test
poisson s_fights s_tactmint s_violentmin i.nhl_season i.team2, robust 
margins, dydx(s_tactmint s_violentmin)

********************************************************************************
********************************************************************************
*TABLE 4

*CHANGE IN VIOLENT PENALTIES PER MINUTE BEFORE AND AFTER A FIGHT
use "base", clear
gen time_s=real(substr(time, -2,2))
gen time_m=real(substr(time, -5,2))
replace time_m=real(substr(time, -4,1)) if strlen(time)==4  
sort nhl_season game_number period time_m time_s		//put penalties in order of when they happen in the game


***FOR SENSITIVITY ANALYSIS DROPPING FIGHTS IN THE LAST MINUTE OF THE GAME***
*drop if period==3 & time_m>18 & fighting==1

bysort nhl_season game_number: gen bf=sum(fighting)			//indicator of first fight in game		
bysort nhl_season game_number: egen vmin_bf=total(violentmin) if bf==0 	//violent minors before a fight
bysort nhl_season game_number: egen vmin_af=total(violentmin) if bf>0 		//violent minors after a fight
*minutes in the game before the fight
bysort nhl_season game_number: gen min_bf=time_m if period==1 & bf==1	
replace min_bf=time_m+20 if period==2 & bf==1
replace min_bf=time_m+40 if period==3 & bf==1
replace min_bf=min_bf+1 if time_s>29	//rounding up a minute based on seconds
gen min_af=60-min_bf					//minutes in the game after the fight

bysort nhl_season game_number: egen total_bf=max(bf)
keep if total_bf>0						//drop all games without a fight

***FOR SENSITIVITY ANALYSIS DROPPING GAMES WITH MULTIPLE FIGHTS***
drop if total_bf>2			//1 and 2 fighting majors indicate only one total fight

collapse (firstnm) min* vmin*, by(nhl_season game_number) 
replace vmin_bf=0 if vmin_bf==.
gen vmin_pm_bf=vmin_bf/min_bf if vmin_bf>0
replace vmin_pm_bf=0 if vmin_bf==0
gen vmin_pm_af=vmin_af/min_af if vmin_af>0
replace vmin_pm_af=0 if vmin_af==0
gen diff_vmin_pm=vmin_pm_af-vmin_pm_bf

ttest vmin_pm_af=vmin_pm_bf		//***TABLE 4***

********************************************************************************
********************************************************************************
*SUMMARY STATS IN TEXT

*SUMMARY STATS OF GAMES WITH AND WITHOUT FIGHTS
use "base", clear
collapse (sum) fighting violent*, by(nhl_season game_number)
replace fighting=2 if fighting==1		//in some rare cases only one player gets assesed a fighting major. Since we divide fights by 2 (one penalty for each player) we round up odd numbers
replace fighting=4 if fighting==3
replace fighting=6 if fighting==5
replace fighting=8 if fighting==7
replace fighting=10 if fighting==9
replace fighting=fighting/2 		//divide by 2 penalties per fight		
bysort nhl_season: tab fighting		//cited after figure 1 in results section

*Violent majors and minors in games with and without fights
sum violent* if fighting==0
sum violent* if fighting>0		

********************************************************************************
********************************************************************************
*TABLE 5

*CARRYOVER TO NEXT GAME EFFECTS

use "base", clear
*Creating dyads within nhl seasons
gen a = cond(home_team_name<away_team_name, home_team_name, away_team_name)
gen b = cond(home_team_name<away_team_name, away_team_name, home_team_name)
gen c = a+"_"+b
egen dyad = group(nhl_season c)

collapse (sum) fighting violent* (max) date (first) *name month, by(nhl_season dyad game_number)		//collapsing penalties down to single game totals
replace fighting=fighting/2
bysort nhl_season dyad: gen dbg=date-date[_n-1]		//number of days between games
bysort nhl_season dyad: gen dvmin=violentmin- violentmin[_n-1]		//change in violent minors between games
bysort nhl_season dyad: gen fgb=fighting[_n-1]		//number of fights previous game
gen fgb2=fgb
replace fgb2=1 if fgb>0	& fgb!=.	//at least one fight previous game

bysort nhl_season dyad: gen dfgb=fighting-fighting[_n-1]		//change in number of fights previous game

encode home_team_name, gen(ht)		//home team fixed effects
encode away_team_name, gen(at)		//away team fixed effect

gen s_month=month-9 if month>6			//creating season month
replace s_month=month+3 if month<6

*Table 6
qui reg violentmin fgb2 i.dyad , cluster(dyad)
est sto m1
qui reg violentmin fgb2 i.dyad s_month, cluster(dyad)
est sto m2
qui reg violentmin fgb2 dbg i.dyad s_month, cluster(dyad)
est sto m3

*qui reg violentmin c.dbg##fgb2 i.dyad s_month, cluster(dyad)

esttab m*, r2 drop(*dyad)

*Exploratory regressions
*Change in violent minors on change in fights
reg dvmin  dfgb i.ht i.at i.nhl_season, cluster(dyad)		
*Number of violent minors on if there was a fight the game before
reg violentmin fgb2, cluster(dyad)
reg violentmin fgb2 i.ht i.at i.nhl_season, cluster(dyad)
reg dvmin  c.fgb##c.dbg i.ht i.at i.nhl_season, cluster(dyad)

*Share of fights where the teams don't play again
gen lgame = dyad<dyad[_n+1]		//last game in series where 
bysort lgame: egen fights=sum(fighting)
tab fights

********************************************************************************
********************************************************************************

*TABLE 6

*INDIVIDUAL PLAYERS AS DETERRENTS

*Tom Wilson
use "base", clear
keep if nhl_season==2018 & (home_team_name=="WASHINGTON CAPITALS" | away_team_name=="WASHINGTON CAPITALS")
bysort date: egen vmin_taken=total(violentmin) if penalty_team=="WASHINGTON CAPITALS"			//violent minors taken by capitals in a game
bysort date: egen vmin_drawn=total(violentmin) if penalty_team!="WASHINGTON CAPITALS"			//violent minors drawn by capitals in a game
bysort date: egen vmaj_taken=total(violentmaj) if penalty_team=="WASHINGTON CAPITALS"			//violent majors taken by capitals in a game
bysort date: egen vmaj_drawn=total(violentmaj) if penalty_team!="WASHINGTON CAPITALS"			//violent majors drawn by capitals in a game
drop if id>98963		//playoff games
gen opp_team=home_team_name if home_team_name!="WASHINGTON CAPITALS"				//to create opposing team fixed effects
replace opp_team=away_team_name if home_team_name=="WASHINGTON CAPITALS"			//to create opposing team fixed effects
collapse (firstnm) vmaj* vmin* opp_team, by(nhl_season game_number)
encode opp_team, gen(opp_team2)
gen wilson=1 if game_number>=269
replace wilson=0 if wilson==.

reg vmin_drawn wilson i.opp_team2, robust
reg vmin_taken wilson i.opp_team2, robust
reg vmaj_drawn wilson i.opp_team2
reg vmaj_taken wilson i.opp_team2

*Austin Watson
import excel "Austin Watson.xlsx", sheet("Sheet1") firstrow allstring clear
gen day=day(date(substr(date2,1,strlen(date2)-4), "D"))
gen month_num=month(date(substr(date2,-3,.),"M"))
gen year=2019 if month_num<5
replace year=2018 if year==.
gen date=mdy(month_num, day, year)
format date %td
keep date
gen watson=1
merge 1:m date using "base", nogen
replace watson=0 if watson==.
keep if nhl_season==2018 & (home_team_name=="NASHVILLE PREDATORS" | away_team_name=="NASHVILLE PREDATORS")
bysort date: egen vmin_taken=total(violentmin) if penalty_team=="NASHVILLE PREDATORS"			//violent minors taken by preds in a game
bysort date: egen vmin_drawn=total(violentmin) if penalty_team!="NASHVILLE PREDATORS"			//violent minors drawn by preds in a game
bysort date: egen vmaj_taken=total(violentmaj) if penalty_team=="NASHVILLE PREDATORS"			//violent majors taken by preds in a game
bysort date: egen vmaj_drawn=total(violentmaj) if penalty_team!="NASHVILLE PREDATORS"			//violent majors drawn by preds in a game
drop if id>98963		//playoff games
gen opp_team=home_team_name if home_team_name!="NASHVILLE PREDATORS"				//to create opposing team fixed effects
replace opp_team=away_team_name if home_team_name=="NASHVILLE PREDATORS"			//to create opposing team fixed effects
collapse (firstnm) vmaj* vmin* opp_team watson, by(nhl_season game_number)
encode opp_team, gen(opp_team2)

reg vmin_drawn watson i.opp_team2, robust
reg vmin_taken watson i.opp_team2, robust
reg vmaj_drawn watson i.opp_team2
reg vmaj_taken watson i.opp_team2

*Michael Ferland
import excel "Ferland.xlsx", sheet("Sheet1") firstrow allstring clear
gen day=day(date(substr(date2,1,strlen(date2)-4), "D"))
gen month_num=month(date(substr(date2,-3,.),"M"))
gen year=2019 if month_num<5
replace year=2018 if year==.
gen date=mdy(month_num, day, year)
format date %td
keep date
gen ferland=1
merge 1:m date using "base", nogen
replace ferland=0 if ferland==.
keep if nhl_season==2018 & (home_team_name=="CAROLINA HURRICANES" | away_team_name=="CAROLINA HURRICANES")
bysort date: egen vmin_taken=total(violentmin) if penalty_team=="CAROLINA HURRICANES"			//violent minors taken by capitals in a game
bysort date: egen vmin_drawn=total(violentmin) if penalty_team!="CAROLINA HURRICANES"			//violent minors drawn by capitals in a game
bysort date: egen vmaj_taken=total(violentmaj) if penalty_team=="CAROLINA HURRICANES"			//violent majors taken by capitals in a game
bysort date: egen vmaj_drawn=total(violentmaj) if penalty_team!="CAROLINA HURRICANES"			//violent majors drawn by capitals in a game
drop if id>98963		//playoff games
gen opp_team=home_team_name if home_team_name!="CAROLINA HURRICANES"				//to create opposing team fixed effects
replace opp_team=away_team_name if home_team_name=="CAROLINA HURRICANES"			//to create opposing team fixed effects
collapse (firstnm) vmaj* vmin* opp_team ferland, by(nhl_season game_number)
encode opp_team, gen(opp_team2)

reg vmin_drawn ferland i.opp_team2, robust
reg vmin_taken ferland i.opp_team2, robust
reg vmaj_drawn ferland i.opp_team2
reg vmaj_taken ferland i.opp_team2

*Patrick Maroon
import excel "Maroon.xlsx", sheet("Sheet1") firstrow allstring clear
gen day=day(date(substr(date2,1,strlen(date2)-4), "D"))
gen month_num=month(date(substr(date2,-3,.),"M"))
gen year=2019 if month_num<5
replace year=2018 if year==.
gen date=mdy(month_num, day, year)
format date %td
keep date
gen maroon=1
merge 1:m date using "base", nogen
replace maroon=0 if maroon==.
keep if nhl_season==2018 & (home_team_name=="ST. LOUIS BLUES" | away_team_name=="ST. LOUIS BLUES")
bysort date: egen vmin_taken=total(violentmin) if penalty_team=="ST. LOUIS BLUES"			//violent minors taken by capitals in a game
bysort date: egen vmin_drawn=total(violentmin) if penalty_team!="ST. LOUIS BLUES"			//violent minors drawn by capitals in a game
bysort date: egen vmaj_taken=total(violentmaj) if penalty_team=="ST. LOUIS BLUES"			//violent majors taken by capitals in a game
bysort date: egen vmaj_drawn=total(violentmaj) if penalty_team!="ST. LOUIS BLUES"			//violent majors drawn by capitals in a game
drop if id>98963		//playoff games
gen opp_team=home_team_name if home_team_name!="ST. LOUIS BLUES"				//to create opposing team fixed effects
replace opp_team=away_team_name if home_team_name=="ST. LOUIS BLUES"			//to create opposing team fixed effects
collapse (firstnm) vmaj* vmin* opp_team maroon, by(nhl_season game_number)
encode opp_team, gen(opp_team2)

reg vmin_drawn maroon i.opp_team2, robust
reg vmin_taken maroon i.opp_team2, robust
reg vmaj_drawn maroon i.opp_team2
reg vmaj_taken maroon i.opp_team2

********************************************************************************
********************************************************************************
